# Supplementary material for: Detection of air and surface contamination by SARS-CoV-2 in hospital rooms of infected patients
Source: Nat Commun. 2020 May 29;11:2800. doi: 10.1038/s41467-020-16670-2 (PMC7260225; doi:10.1038/s41467-020-16670-2)
Supplement: Supplementary file 4 — Source Data [file 41467_2020_16670_MOESM4_ESM.xlsx]

## Sheet: FullSheet
ID	Day of Illness	Day of Stay	clinical CT value	Any Environmental Contamination	Any High Touch Surfaces Contamination	1 Floor	2 Bed Rail	3 Locker	4 Cardiac Table	5 Electric Switch	6 Chair	7 Toilet and Flush	Air Exhaust Vent	Ventilator	Infusion Pumps	Pendant	Screen	No. of High Touch Surfaces Contaminated	Total no. of high touch surfaces sampled	Percentage of contamination of high touch surfaces	No. of all surfaces contaminated	Total no. of all surfaces sampled	Percentage of contamination of all surfaces
1	9	4	33.22	0	0	0	0	0	0	0	0	0	0	na	na	na	na	0	5	0	0	8	0
2	5	3	18.45	1	1	1	1	1	1	1	1	1	1	na	na	na	na	5	5	100	8	8	100
3	5	4	20.11	1	1	0	1	0	1	0	1	1	1	na	na	na	na	3	5	60	5	8	62.5
4	29	20	35.66	0	0	0	0	0	0	na	na	na	na	0	0	0	0	0	5	0	0	8	0
5	18	11	28.45	0	0	0	0	0	0	na	na	na	na	0	0	0	0	0	5	0	0	8	0
6	5	1	29.48	0	0	0	0	0	0	na	na	na	0	0	0	na	0	0	5	0	0	8	0
7	30	14	35.98	1	0	1	0	0	0	0	0	0	na	na	na	na	na	0	5	0	1	7	14.2857
8	25	19	28.09	0	0	0	0	0	0	0	0	0	na	na	na	na	na	0	5	0	0	7	0
9	21	16	37.63	0	0	0	0	0	0	0	0	0	na	na	na	na	na	0	5	0	0	7	0
10	20	16	36.34	0	0	0	0	0	0	0	0	0	na	na	na	na	na	0	5	0	0	7	0
11	17	15	34.48	1	1	0	1	0	0	1	0	0	na	na	na	na	na	2	5	40	2	7	28.5714
12	17	15	33.28	1	1	0	0	1	0	1	0	0	na	na	na	na	na	2	5	40	2	7	28.5714
13	19	14	36	1	0	1	0	0	0	0	0	0	na	na	na	na	na	0	5	0	1	7	14.2857
14	2	1	20.37	1	1	1	0	1	0	0	0	0	na	na	na	na	na	1	5	20	2	7	28.5714
15	15	1	33.04	0	0	0	0	0	0	0	0	0	na	na	na	na	na	0	5	0	0	7	0
16	13	8	35.09	0	0	0	0	0	0	0	0	0	na	na	na	na	na	0	5	0	0	7	0
17	7	3	22.04	1	1	1	1	1	1	1	1	1	na	na	na	na	na	5	5	100	7	7	100
18	9	2	26.33	0	0	0	0	0	0	0	0	0	na	na	na	na	na	0	5	0	0	7	0
19	3	2	30.4	0	0	0	0	0	0	0	0	0	na	na	na	na	na	0	5	0	0	7	0
20	3	3	18.1	1	1	1	1	1	1	0	1	0	na	na	na	na	na	4	5	80	5	7	71.4286
21	9	3	27.14	1	1	0	1	0	0	0	0	0	na	na	na	na	na	1	5	20	1	7	14.2857
22	5	3	36.75	1	1	0	1	0	1	0	0	0	na	na	na	na	na	2	5	40	2	7	28.5714
23	3	2	32.66	1	0	1	0	0	0	0	0	0	na	na	na	na	na	0	5	0	1	7	14.2857
24	3	2	37.7	0	0	0	0	0	0	0	0	0	na	na	na	na	na	0	5	0	0	7	0
25	3	2	24.16	0	0	0	0	0	0	0	0	0	na	na	na	na	na	0	5	0	0	7	0
26	4	3	21.1	1	1	0	1	1	0	1	0	0	na	na	na	na	na	3	5	60	3	7	42.8571
27	4	3	22.92	1	1	1	1	1	1	0	0	0	na	na	na	na	na	3	5	60	4	7	57.1429
28	7	3	18.02	1	1	1	0	0	0	0	1	1	na	na	na	na	na	1	5	20	3	7	42.8571
29	8	8	35.24	1	0	1	0	0	0	0	0	0	na	na	na	na	na	0	5	0	1	7	14.2857
30	5	3	25.69	1	1	1	1	1	1	1	1	1	1	na	na	na	na	5	5	100	8	8	100

## Sheet: Fig1.
ID	Any Environmental Contamination	1 Floor	2 Bed Rail	3 Locker	4 Cardiac Table	5 Electric Switch	6 Chair	7 Toilet and Flush	8 Air Exhaust Vent
1	0	0	0	0	0	0	0	0	0
2	1	1	1	1	1	1	1	1	1
3	1	0	1	0	1	0	1	1	1
4	0	0	0	0	0	na	na	na	na
5	0	0	0	0	0	na	na	na	na
6	0	0	0	0	0	na	na	na	0
7	1	1	0	0	0	0	0	0	na
8	0	0	0	0	0	0	0	0	na
9	0	0	0	0	0	0	0	0	na
10	0	0	0	0	0	0	0	0	na
11	1	0	1	0	0	1	0	0	na
12	1	0	0	1	0	1	0	0	na
13	1	1	0	0	0	0	0	0	na
14	1	1	0	1	0	0	0	0	na
15	0	0	0	0	0	0	0	0	na
16	0	0	0	0	0	0	0	0	na
17	1	1	1	1	1	1	1	1	na
18	0	0	0	0	0	0	0	0	na
19	0	0	0	0	0	0	0	0	na
20	1	1	1	1	1	0	1	0	na
21	1	0	1	0	0	0	0	0	na
22	1	0	1	0	1	0	0	0	na
23	1	1	0	0	0	0	0	0	na
24	0	0	0	0	0	0	0	0	na
25	0	0	0	0	0	0	0	0	na
26	1	0	1	1	0	1	0	0	na
27	1	1	1	1	1	0	0	0	na
28	1	1	0	0	0	0	1	1	na
29	1	1	0	0	0	0	0	0	na
30	1	1	1	1	1	1	1	1	1

## Sheet: Fig2
ID	Day of Illness	Any High Touch Surfaces Contamination	2 Bed Rail	3 Locker	4 Cardiac Table	5 Electric Switch	6 Chair	Ventilator	Infusion Pumps	No. of High Touch Surfaces Contaminated	Total no. of high touch surfaces sampled	Percentage of contamination of high touch surfaces	1 Floor	7 Toilet and Flush	8 Air Exhaust Vent	Pendant	Screen	No. of all surfaces contaminated	Total no. of all surfaces sampled	Percentage of contamination of all surfaces
1	9	0	0	0	0	0	0	na	na	0	5	0	0	0	0	na	na	0	8	0
2	5	1	1	1	1	1	1	na	na	5	5	100	1	1	1	na	na	8	8	100
3	5	1	1	0	1	0	1	na	na	3	5	60	0	1	1	na	na	5	8	62.5
4	29	0	0	0	0	na	na	0	0	0	5	0	0	na	na	0	0	0	8	0
5	18	0	0	0	0	na	na	0	0	0	5	0	0	na	na	0	0	0	8	0
6	5	0	0	0	0	na	na	0	0	0	5	0	0	na	0	na	0	0	8	0
7	30	0	0	0	0	0	0	na	na	0	5	0	1	0	na	na	na	1	7	14.2857
8	25	0	0	0	0	0	0	na	na	0	5	0	0	0	na	na	na	0	7	0
9	21	0	0	0	0	0	0	na	na	0	5	0	0	0	na	na	na	0	7	0
10	20	0	0	0	0	0	0	na	na	0	5	0	0	0	na	na	na	0	7	0
11	17	1	1	0	0	1	0	na	na	2	5	40	0	0	na	na	na	2	7	28.5714
12	17	1	0	1	0	1	0	na	na	2	5	40	0	0	na	na	na	2	7	28.5714
13	19	0	0	0	0	0	0	na	na	0	5	0	1	0	na	na	na	1	7	14.2857
14	2	1	0	1	0	0	0	na	na	1	5	20	1	0	na	na	na	2	7	28.5714
15	15	0	0	0	0	0	0	na	na	0	5	0	0	0	na	na	na	0	7	0
16	13	0	0	0	0	0	0	na	na	0	5	0	0	0	na	na	na	0	7	0
17	7	1	1	1	1	1	1	na	na	5	5	100	1	1	na	na	na	7	7	100
18	9	0	0	0	0	0	0	na	na	0	5	0	0	0	na	na	na	0	7	0
19	3	0	0	0	0	0	0	na	na	0	5	0	0	0	na	na	na	0	7	0
20	3	1	1	1	1	0	1	na	na	4	5	80	1	0	na	na	na	5	7	71.4286
21	9	1	1	0	0	0	0	na	na	1	5	20	0	0	na	na	na	1	7	14.2857
22	5	1	1	0	1	0	0	na	na	2	5	40	0	0	na	na	na	2	7	28.5714
23	3	0	0	0	0	0	0	na	na	0	5	0	1	0	na	na	na	1	7	14.2857
24	3	0	0	0	0	0	0	na	na	0	5	0	0	0	na	na	na	0	7	0
25	3	0	0	0	0	0	0	na	na	0	5	0	0	0	na	na	na	0	7	0
26	4	1	1	1	0	1	0	na	na	3	5	60	0	0	na	na	na	3	7	42.8571
27	4	1	1	1	1	0	0	na	na	3	5	60	1	0	na	na	na	4	7	57.1429
28	7	1	0	0	0	0	1	na	na	1	5	20	1	1	na	na	na	3	7	42.8571
29	8	0	0	0	0	0	0	na	na	0	5	0	1	0	na	na	na	1	7	14.2857
30	5	1	1	1	1	1	1	na	na	5	5	100	1	1	1	na	na	8	8	100
High Touch Surfaces		High Touch Surfaces			All Surfaces					Figure 2a.				Figure 2b.					Figure 2c.
Day of Illness	No. of High Touch Surfaces Contaminated	Individual no. of high touch surfaces sampled	Percentage of contamination of high touch surfaces		Day of Illness	Total No. of any Surfaces Contaminated	Total no. of surfaces sampled	Percentage of contamination of high touch surfaces		Days of illness	No. of patients with contamination of High Touch Surfaces	Total no. of patients		Day of Illness	No. of positive swabs	Total no. of swabs from all surfaces			Day of Illness	No. of positive swabs from High Touch Surfaces	Total no. of swabs from high touch surfaces
2	1	5	20		2	2	7	28.5714		1 to 7	10	15		1 to 7	48	109	44.0367		1 to 7	32	75	42.6667
3	0	5	0		3	0	7	0		8 onwards	3	15		8 to 14	2	36	5.55556		8 to 14	1	25	4
3	4	5	80		3	5	7	71.4286						15 to 21	5	50	10		15 to 21	4	35	11.4286
3	0	5	0		3	0	7	0						22 onwards	1	22	4.54545		22 onwards	0	15	0
3	0	5	0		3	1	7	14.2857
3	0	5	0		3	0	7	0
4	3	5	60		4	3	7	42.8571
4	3	5	60		4	4	7	57.1429
5	0	5	0		5	0	8	0
5	5	5	100		5	8	8	100
5	3	5	60		5	5	8	62.5
5	2	5	40		5	2	7	28.5714
5	5	5	100		5	8	8	100
7	5	5	100		7	7	7	100
7	1	5	20		7	3	7	42.8571
8	0	5	0		8	1	7	14.2857
9	0	5	0		9	0	7	0
9	1	5	20		9	1	7	14.2857
9	0	5	0		9	0	8	0
13	0	5	0		13	0	7	0
15	0	5	0		15	0	7	0
17	2	5	40		17	2	7	28.5714
17	2	5	40		17	2	7	28.5714
18	0	5	0		18	0	8	0
19	0	5	0		19	1	7	14.2857
20	0	5	0		20	0	7	0
21	0	5	0		21	0	7	0
25	0	5	0		25	0	7	0
29	0	5	0		29	0	8	0
30	0	5	0		30	1	7	14.2857

## Sheet: Fig3
ID	Day of Illness	Any Symptoms on Day of Swabbing	2 Bed Rail	3 Locker	4 Cardiac Table	5 Electric Switch	6 Chair	Ventilator	Infusion Pumps	No. of High Touch Surfaces Contaminated	Total no. of high touch surfaces sampled	Percentage of contamination of high touch surfaces	clinical CT value
1	9	1	0	0	0	0	0	na	na	0	5	0	33.22
2	5	1	1	1	1	1	1	na	na	5	5	100	18.45
3	5	0	1	0	1	0	1	na	na	3	5	60	20.11
4	29	1	0	0	0	na	na	0	0	0	5	0	35.66
5	18	1	0	0	0	na	na	0	0	0	5	0	28.45
6	5	1	0	0	0	na	na	0	0	0	5	0	29.48
7	30	0	0	0	0	0	0	na	na	0	5	0	35.98
8	25	0	0	0	0	0	0	na	na	0	5	0	28.09
9	21	1	0	0	0	0	0	na	na	0	5	0	37.63
10	20	1	0	0	0	0	0	na	na	0	5	0	36.34
11	17	0	1	0	0	1	0	na	na	2	5	40	34.48
12	17	0	0	1	0	1	0	na	na	2	5	40	33.28
13	19	1	0	0	0	0	0	na	na	0	5	0	36
14	2	1	0	1	0	0	0	na	na	1	5	20	20.37
15	15	1	0	0	0	0	0	na	na	0	5	0	33.04
16	13	0	0	0	0	0	0	na	na	0	5	0	35.09
17	7	1	1	1	1	1	1	na	na	5	5	100	22.04
18	9	1	0	0	0	0	0	na	na	0	5	0	26.33
19	3	1	0	0	0	0	0	na	na	0	5	0	30.4
20	3	1	1	1	1	0	1	na	na	4	5	80	18.1
21	9	1	1	0	0	0	0	na	na	1	5	20	27.14
22	5	1	1	0	1	0	0	na	na	2	5	40	36.75
23	3	1	0	0	0	0	0	na	na	0	5	0	32.66
24	3	1	0	0	0	0	0	na	na	0	5	0	37.7
25	3	1	0	0	0	0	0	na	na	0	5	0	24.16
26	4	1	1	1	0	1	0	na	na	3	5	60	21.1
27	4	1	1	1	1	0	0	na	na	3	5	60	22.92
28	7	1	0	0	0	0	1	na	na	1	5	20	18.02
29	8	0	0	0	0	0	0	na	na	0	5	0	35.24
30	5	1	1	1	1	1	1	na	na	5	5	100	25.69
